# Supplementary material for: Prevalence and related factors of epilepsy in children and adolescents with cerebral palsy: a systematic review and meta-analysis
Source: Front Pediatr. 2023 Jul 28;11:1189648. doi: 10.3389/fped.2023.1189648 (PMC10416728; doi:10.3389/fped.2023.1189648)
Supplement: Supplementary file 2 [file Datasheet2.xlsx]

## Sheet: Sheet1
First authors	published time	1. Was the study's target population a close representation of the national population in relation to relevant variables, e.g. age, sex, occupation?	2. Was the sampling frame a true or close representation of the target population?	3. Was some form of random selection used to select the sample, OR, was a census undertaken?	4. Was the likelihood of non-response bias minimal?	5. Were data collected directly from the subjects (as opposed to a proxy)?	6. Was an acceptable case definition used in the study?	7. Was the study instrument that measured the parameter of interest (e.g. prevalence of low back pain) shown to have reliability and validity (if necessary)?	8. Was the same mode of data collection used for all subjects?	9. Was the length of the shortest prevalence period for the parameter of interest appropriate?	10. Were the numerator( s) and denominato r(s) for the parameter of interest appropriate?	11. Summary item on the overall risk of study bias
Come from clinical samples-based study
Aydin	2019	High risk	low risk	High risk	High risk	low risk	low risk	low risk	low risk	low risk	low risk	3
Kulak	2003	High risk	low risk	High risk	High risk	low risk	low risk	low risk	low risk	low risk	low risk	3
Karatoprak	2019	High risk	low risk	High risk	High risk	low risk	low risk	low risk	low risk	low risk	low risk	3
Hanci	2020	High risk	low risk	High risk	High risk	low risk	low risk	low risk	low risk	low risk	low risk	3
Chaudhary	2022	High risk	low risk	High risk	High risk	low risk	low risk	low risk	low risk	low risk	low risk	3
Zelnik	2010	High risk	low risk	High risk	High risk	low risk	low risk	low risk	low risk	low risk	low risk	3
Mert	2011	High risk	High risk	High risk	High risk	low risk	low risk	low risk	low risk	low risk	low risk	4
Zafeiriou	1999	High risk	low risk	High risk	High risk	low risk	High risk	low risk	low risk	low risk	low risk	4
Singhi	2002	High risk	low risk	High risk	High risk	low risk	low risk	low risk	low risk	low risk	low risk	3
Bruck	2001	High risk	low risk	High risk	High risk	low risk	low risk	low risk	low risk	low risk	low risk	3
Şenbil	2002	High risk	High risk	High risk	High risk	low risk	low risk	low risk	low risk	low risk	low risk	4
Kwong	1998	High risk	low risk	High risk	High risk	low risk	low risk	low risk	low risk	low risk	low risk	3
Sianturi	2002	High risk	low risk	High risk	High risk	low risk	low risk	low risk	low risk	low risk	low risk	3
Gincota	2018	High risk	low risk	High risk	High risk	low risk	low risk	low risk	low risk	low risk	low risk	3
Mangamba	2022	High risk	low risk	High risk	High risk	low risk	low risk	High risk	low risk	low risk	low risk	4
Şik	2021	High risk	low risk	High risk	High risk	low risk	low risk	low risk	High risk	low risk	low risk	4
Kakooza-Mwesige	2015	low risk	low risk	High risk	High risk	low risk	low risk	High risk	low risk	low risk	low risk	3
Frank-Briggs	2011	High risk	low risk	High risk	High risk	low risk	High risk	low risk	low risk	low risk	low risk	4
Aronu	2013	High risk	low risk	High risk	High risk	High risk	low risk	low risk	low risk	low risk	low risk	4
Pavone	2020	High risk	low risk	High risk	High risk	low risk	High risk	low risk	low risk	low risk	low risk	4
K，Archana	2022	High risk	low risk	High risk	High risk	low risk	low risk	low risk	low risk	low risk	low risk	3
Tsige	2021	High risk	low risk	High risk	High risk	low risk	low risk	low risk	low risk	low risk	low risk	3
Minocha	2017	High risk	low risk	High risk	High risk	High risk	low risk	low risk	low risk	low risk	low risk	4
Sadowska	2020	High risk	low risk	High risk	High risk	low risk	low risk	low risk	low risk	low risk	low risk	3
Jibril	2021	High risk	low risk	High risk	High risk	low risk	High risk	High risk	low risk	low risk	low risk	5
Gürkan	2018	High risk	low risk	High risk	High risk	low risk	low risk	low risk	low risk	low risk	low risk	2
Sucuoğlu	2018	High risk	low risk	High risk	High risk	low risk	High risk	low risk	low risk	low risk	low risk	4
Bearden	2016	High risk	low risk	High risk	High risk	low risk	low risk	low risk	low risk	low risk	low risk	3
Prasad	2011	High risk	low risk	High risk	High risk	low risk	High risk	low risk	low risk	low risk	low risk	4
Al-Blowi	2020	High risk	low risk	High risk	High risk	low risk	High risk	High risk	low risk	low risk	low risk	5
Karim	2022	High risk	low risk	High risk	High risk	low risk	low risk	High risk	low risk	low risk	low risk	4
Keeratisiroj	2015	High risk	low risk	High risk	High risk	High risk	low risk	low risk	High risk	low risk	low risk	5
Comes from population-based study
Sellier	2012	low risk	High risk	High risk	High risk	low risk	low risk	low risk	High risk	low risk	low risk	4
Rafique	2020	low risk	low risk	low risk	High risk	low risk	High risk	low risk	High risk	low risk	low risk	3
Carlsson	2003	High risk	low risk	High risk	High risk	low risk	low risk	low risk	low risk	low risk	low risk	3
Karim	2022	High risk	low risk	High risk	High risk	low risk	low risk	low risk	High risk	low risk	low risk	4
Aneja	2001	High risk	low risk	High risk	High risk	low risk	low risk	low risk	low risk	low risk	low risk	3
Delacy	2016	low risk	low risk	High risk	High risk	low risk	low risk	low risk	low risk	low risk	low risk	2
El-T allawy	2007	High risk	low risk	High risk	High risk	low risk	low risk	low risk	low risk	low risk	low risk	3
Christensen	2014	low risk	low risk	High risk	High risk	low risk	low risk	low risk	low risk	low risk	low risk	2
Chiang	2019	low risk	low risk	High risk	High risk	low risk	High risk	low risk	low risk	low risk	low risk	3
Kirby	2011	low risk	low risk	High risk	High risk	low risk	low risk	low risk	low risk	low risk	low risk	2
Jahan	2020	High risk	low risk	High risk	High risk	low risk	low risk	High risk	low risk	low risk	low risk	4
Szpindel	2022	High risk	low risk	High risk	High risk	low risk	low risk	low risk	low risk	low risk	low risk	3
Tan	2016	low risk	High risk	High risk	High risk	low risk	low risk	low risk	low risk	low risk	low risk	3
Sigurdardóttir	2009	low risk	low risk	High risk	High risk	low risk	low risk	low risk	low risk	low risk	low risk	2
Yamagishi	2021	High risk	low risk	High risk	High risk	low risk	low risk	low risk	low risk	low risk	low risk	3
Granild-Jensen	2015	low risk	low risk	High risk	High risk	low risk	low risk	low risk	low risk	low risk	low risk	2
Andersen	2008	low risk	low risk	low risk	High risk	low risk	low risk	low risk	High risk	low risk	low risk	2
Hollung	2020	low risk	low risk	low risk	High risk	low risk	low risk	low risk	High risk	low risk	low risk	2
Jonsson	2019	low risk	low risk	low risk	High risk	low risk	low risk	low risk	low risk	low risk	low risk	1
Nordmark	2001	low risk	low risk	low risk	High risk	low risk	low risk	low risk	low risk	low risk	low risk	1
Duke	2021	low risk	low risk	low risk	High risk	low risk	low risk	low risk	low risk	low risk	low risk	1
Khandaker	2019	High risk	low risk	High risk	High risk	low risk	low risk	low risk	low risk	low risk	low risk	3
Påhlman	2019	High risk	low risk	High risk	High risk	low risk	low risk	low risk	low risk	low risk	low risk	3
Delobel-Ayoub	2017	low risk	low risk	low risk	High risk	low risk	low risk	low risk	low risk	low risk	low risk	1
Abas	2017	High risk	low risk	High risk	High risk	low risk	High risk	low risk	low risk	low risk	low risk	4
Al-Garni	2021	High risk	low risk	High risk	High risk	low risk	low risk	low risk	low risk	low risk	low risk	3
Andrews	2019	low risk	low risk	low risk	High risk	low risk	High risk	low risk	High risk	low risk	low risk	3
Hollung	2018	low risk	low risk	low risk	High risk	low risk	low risk	low risk	low risk	low risk	low risk	1
Khandaker	2016	low risk	low risk	low risk	High risk	low risk	low risk	low risk	low risk	low risk	low risk	1
Kakooza-Mwesige	2017	low risk	low risk	low risk	High risk	low risk	low risk	High risk	low risk	low risk	low risk	2
Meehan	2015	High risk	low risk	High risk	High risk	low risk	low risk	low risk	low risk	low risk	low risk	3
Yalcinkaya	2014	High risk	low risk	High risk	High risk	low risk	High risk	low risk	low risk	low risk	low risk	4
Singhi	2013	low risk	low risk	low risk	High risk	low risk	low risk	low risk	low risk	low risk	low risk	1
Himmelmann	2011	High risk	low risk	High risk	High risk	low risk	low risk	low risk	low risk	low risk	low risk	3
Beckung	2007	low risk	low risk	low risk	High risk	low risk	low risk	low risk	low risk	low risk	low risk	1
Parkes	2001	low risk	low risk	low risk	High risk	low risk	low risk	low risk	low risk	low risk	low risk	1
Bambi	2021	High risk	low risk	High risk	High risk	low risk	low risk	low risk	low risk	low risk	low risk	3
Linton	2022	low risk	low risk	low risk	High risk	low risk	low risk	low risk	low risk	low risk	low risk	1
Reid	2018	low risk	low risk	low risk	High risk	low risk	low risk	low risk	low risk	low risk	low risk	1
Yim	2017	low risk	low risk	low risk	High risk	low risk	low risk	low risk	low risk	low risk	low risk	1
The HOY bias risk tool was used to assess the bias risk of studies measuring the prevalence of epilepsy in cerebral palsy. The tool consists of 10 items representing the risk of bias, and each item has a score of 0 or 1, indicating no or bias. Items 1-4 assessed the study's external validity ( selection and no response bias ), and items 5-10 assessed the internal validity (items 5-9 assessed the …

## Sheet: Sheet2
article	First authors	Year	1. Was the study's target population a close representation of the national population in relation to relevant variables, e.g. age, sex, occupation?	2. Was the sampling frame a true or close representation of the target population?	3. Was some form of random selection used to select the sample, OR, was a census undertaken?	4. Was the likelihood of non-response bias minimal?	5. Were data collected directly from the subjects (as opposed to a proxy)?	6. Was an acceptable case definition used in the study?	7. Was the study instrument that measured the parameter of interest (e.g. prevalence of low back pain) shown to have reliability and validity (if necessary)?	8. Was the same mode of data collection used for all subjects?	9. Was the length of the shortest prevalence period for the parameter of interest appropriate?	10. Were the numerator( s) and denominato r(s) for the parameter of interest appropriate?	11. Summary item on the overall risk of study bias
1379
